# Supplementary material for: Developmental and loco-like effects of a swainsonine-induced inhibition of α-mannosidase in the honey bee, Apis mellifera
Source: PeerJ. 2017 Mar 16;5:e3109. doi: 10.7717/peerj.3109 (PMC5357340; doi:10.7717/peerj.3109)
Supplement: Data S1 [file peerj-05-3109-s004.xlsx]

## Sheet: Figure 1
Total LAM activity (%) in the presence of swainsonine (data utilised for IC50 calculation)
Swainsonine concentration (nM):		0	5	10	20	40	51.2	100	120	200	400	800	2400	8000
	Prelim run	100				69.5135			50.0541		24.7568	10.9189	2.05405	-0.972973
	Run 1	100				79.2453			57.8437	42.4259	20.7008	10.0809	2.91105	-0.215633
	Run 2	100	103.531	101.599	89.8082	85.6781			60.8313	51.0392		13.1362	2.74447	-1.45217
	Run 3	100	97.0296	96.779	84.611	79.3143		78.7417	63.9969	49.3952		12.6763	5.84067	2.47656
	Run 4	100		96.665	92.4129	86.8267	83.7419	67.0669	63.1482	51.4757	32.9665	17.0419	5.03585	0.5336
	Run 5	100		107.41	102.73	85.5694	81.2793	62.5585	57.8783	41.4977	20.4368	4.44618	0	0
	Run 6	100		97.8246	94.9622	85.6881	79.8489	62.5601	56.1484	43.5539	25.0057	10.9228	1.19075	-3.84703
	Run 7	100		98.4213	92.5575	81.0555	78.1236	60.7578	54.2174	42.2643	23.7709	7.98376	-1.93956	0
	Summary	0	5	10	20	40	51.2	100	120	200	400	800	2400	8000
	Log [c]	#NUM!	0.69897	1	1.30103	1.60206	1.70927	2	2.07918	2.30103	2.60206	2.90309	3.38021	3.90309
	Average:	100	100.28	99.7832	92.847	81.6114	80.7484	66.337	58.0148	45.9503	24.6062	10.9009	2.22966	-0.434707
	Stdev	0	4.59686	4.14506	5.99148	5.77639	2.37637	7.31571	4.65058	4.46973	4.54775	3.71687	2.53849	1.80507

## Sheet: Figure 2a
Mannosidase activity in swainsonine treated individuals
Specific activity (U/mg)	Condition
				Summary		Average	Stdev	Fold difference
773.279	C4			96 hour	Control	689.938	59.938
639.933	C4				20 uM	52.7026	7.78857	13.0912
692.966	C4				100 uM	38.8519	12.232	17.7582
653.575	C4			192 hour	Control	293.458	79.9564
43.5127	20_4				20 uM	5.47144	3.92093	53.6345
48.9997	20_4				100 uM	3.09116	2.38989	94.9344
59.7432	20_4
58.5549	20_4			Condition key:
40.129	100_4			C4= control individual, day 4 (96 hour)
22.1885	100_4			20_4 = Swainsonine treated (20 uM), day 4 (96 hour)
41.4855	100_4			100_4= Swainsonine treated (100 uM), day 4 (96 hour)
51.6045	100_4
386.538	C8			C8= control individual, day 8 (192 hour)
195.465	C8			20_8 = Swainsonine treated (20 uM), day 8 (192 hour)
317.134	C8			100_8= Swainsonine treated (100 uM), day 8 (192 hour)
274.695	C8
10.4283	20_8
6.80367	20_8
2.33709	20_8
2.31674	20_8
2.22127	100_8
6.6592	100_8
1.68275	100_8
1.80144	100_8

## Sheet: Figure 2b
Relative LAM expression in swainsonine treated individuals
Relative expression	Condition	Time point
1	control	day 4		Summary		Average	Stdev
0.700846	control	day 4		96 hour	Control	0.7613	0.143808
0.619874	control	day 4			20 uM	0.724273	0.140316
1	control	day 4			100uM	0.631255	0.168738
0.71633	control	day 4		192 hour	Control	0.700722	0.32313
0.769453	control	day 4			20 uM	1.28112	0.163089
0.596505	20 uM	day 4			100uM	1.22098	0.303323
0.769445	20 uM	day 4
0.705195	20 uM	day 4		Day 4= 96 hour; Day 8= 192 hour
0.940724	20 uM	day 4
0.609497	20 uM	day 4
0.492561	100 uM	day 4
0.862693	100 uM	day 4
0.537924	100 uM	day 4
0.504311	100 uM	day 4
0.758788	100 uM	day 4
1	control	day 8
0.603794	control	day 8
1	control	day 8
0.857676	control	day 8
0.182318	control	day 8
0.859821	control	day 8
1.2158	20 uM	day 8
1.29765	20 uM	day 8
1.08113	20 uM	day 8
1.28119	20 uM	day 8
1.52983	20 uM	day 8
1.10745	100 uM	day 8
0.894095	100 uM	day 8
1.35028	100 uM	day 8
1.07392	100 uM	day 8
1.67916	100 uM	day 8
